# Supplementary material for: RPL21 interacts with LAMP3 to promote colorectal cancer invasion and metastasis by regulating focal adhesion formation
Source: Cell Mol Biol Lett. 2023 Apr 16;28:31. doi: 10.1186/s11658-023-00443-y (PMC10108486; doi:10.1186/s11658-023-00443-y)
Supplement: Supplementary file 1 — Additional file 1: Table S1. The list of primary antibodies used in the study. [file 11658_2023_443_MOESM1_ESM.xlsx]

## Sheet: Sheet1
Table S1: The list of primary antibodies used in the study.
Antibody	Catalog Number	Commercial provider	Application	Dilution	Diluent
RPL21	# PA5-89706	Thermo Fisher	WB	1:1000	FDbio Primary antibody dilution buffer (#FD0040)
			IHC	1:200	ZSGB-bio antibody dilution buffer (#ZLI-9030)
			IF	1:200	PBS
			IP	2 μg	—
RPL21	15226-1-AP	Proteintech	WB	1:500	FDbio Primary antibody dilution buffer (#FD0040)
LAMP3	# PA5-102664	Thermo Fisher	WB	1:500	FDbio Primary antibody dilution buffer (#FD0040)
			IHC	1:200	ZSGB-bio antibody dilution buffer (#ZLI-9030)
			IP	2 μg	—
LAMP3	12632-1-AP	Proteintech	WB	1:500	FDbio Primary antibody dilution buffer (#FD0040)
GAPDH	60004-1-Ig	Proteintech	WB	1:2000	FDbio Primary antibody dilution buffer (#FD0040)
Histone-H3	17168-1-AP	Proteintech	WB	1:1000	FDbio Primary antibody dilution buffer (#FD0040)
TFEB	#4240	Cell Signaling Technology	WB	1:1000	FDbio Primary antibody dilution buffer (#FD0040)
			IF	1:200	PBS
p-TFEB (Ser211)	#37681	Cell Signaling Technology	WB	1:1000	FDbio Primary antibody dilution buffer (#FD0040)
FAK	66258-1-Ig	Proteintech	WB	1:1000	FDbio Primary antibody dilution buffer (#FD0040)
p-FAK (Tyr397)	#3283	Cell Signaling Technology	WB	1:1000	FDbio Primary antibody dilution buffer (#FD0040)
Paxillin	610619	BD Biosciences	WB	1:1000	FDbio Primary antibody dilution buffer (#FD0040)
			IF	1:200	PBS
p-Paxillin (Tyr118)	#69363	Cell Signaling Technology	WB	1:1000	FDbio Primary antibody dilution buffer (#FD0040)
ERK1/2	#4695	Cell Signaling Technology	WB	1:1000	FDbio Primary antibody dilution buffer (#FD0040)
p-ERK1/2 (Thr202/Tyr204)	#4377	Cell Signaling Technology	WB	1:1000	FDbio Primary antibody dilution buffer (#FD0040)
Rabbit IgG	B900610	Proteintech	IP	2 μg	—
RPS6	66886-1-Ig	Proteintech	IF	1:400	PBS
GST Tag	66001-2-Ig	Proteintech	WB	1:1000	FDbio Primary antibody dilution buffer (#FD0040)
6His Tag	66005-1-Ig	Proteintech	WB	1:1000	FDbio Primary antibody dilution buffer (#FD0040)
