# Supplementary material for: RPL21 interacts with LAMP3 to promote colorectal cancer invasion and metastasis by regulating focal adhesion formation
Source: Cell Mol Biol Lett. 2023 Apr 16;28:31. doi: 10.1186/s11658-023-00443-y (PMC10108486; doi:10.1186/s11658-023-00443-y)
Supplement: Supplementary file 2 — Additional file 2: Table S2. The list of primer sequences used in the study. [file 11658_2023_443_MOESM2_ESM.xlsx]

## Sheet: Sheet1
Table S2: The list of primer sequences used in the study.
Primers	Forward 5’ to 3’	Reverse 5’ to 3’
GAPDH	GGAGCGAGATCCCTCCAAAAT	GGCTGTTGTCATACTTCTCATGG
RPL21	AAAAGGAATGCCCCACAAGT	TCTTGCCCTTAACTTGTTTGTTTAC
LAMP3	CCGATGTCCAACTTCAAGCC	TAAGGCAGAGACCAACCACG
HBEGF	AATCTGGCTTAGTGCCACCC	GCACTCTGACCACGGAAGAT
PARM1	TCTTAACTGCAGGATGGAGGG	TAGTCCAGATGGTGGTCGGT
EMP1	TTCTGATTCCCTTCATTGTGTGA	CCAAATCAAACTGATAGGCAGC
FOS	TACTACCACTCACCCGCAGA	CGTGGGAATGAAGTTGGCAC
CPEB2	CGCTCAACTCCATCACTGACT	ACTGCAAACTAGATCTCACCTGT
SAT1	CTCCGGAAGGACACAGCATT	CACTCATCACGAAGAAGTCCTCA
BST2	ATGGAAGACGGGGATAAGCG	ATAATCAAGGGCACCCCCAG
MUC13	CTGCGGATGACTGCCTCAAT	TTGAGACTGGAAGCAACGCA
CYP2J2	AAAGAGGAGAACGGACAGCC	TCAAAGCGTTCTCCGAAGGT
KLF4	CCGCTCCATTACCAAGGTCAG	CATCCCGTGTGTCCCGAAG
PLD1	AAAAGGAGCCACGGGTAAA	ATTGGACGGCCGGAGAGA
