# Supplementary material for: RPL21 interacts with LAMP3 to promote colorectal cancer invasion and metastasis by regulating focal adhesion formation
Source: Cell Mol Biol Lett. 2023 Apr 16;28:31. doi: 10.1186/s11658-023-00443-y (PMC10108486; doi:10.1186/s11658-023-00443-y)
Supplement: Supplementary file 3 — Additional file 3: Table S3. The list of RNA interference oligo sequences used in the study. [file 11658_2023_443_MOESM3_ESM.xlsx]

## Sheet: Sheet1
Table S3: The list of RNA interference oligo sequences used in the study.
siRNAs	Sense 5’ to 3’	Anti-sense 5’ to 3’
RPL21-1	GCACUCUAAGAGCCGAGAUTT	AUCUCGGCUCUUAGAGUGCTT
RPL21-2	GGGAAUGGGUACUGUUCAATT	UUGAACAGUACCCAUUCCCTT
RPL21-3	GGAAGAGUCUACAAUGUUACC	UAACAUUGUAGACUCUUCCAG
LAMP3-1	CACGAUGGCAGUCAAAUGATT	UCAUUUGACUGCCAUCGUGTT
LAMP3-2	ACCACCCUUCCAGCAACUUUATT	UAAAGUUGCUGGAAGGGUGGUTT
LAMP3-3	GCGGAUUUGUGAAUCUCACAUTT	AUGUGAGAUUCACAAAUCCGCTT
