# Supplementary material for: RPL21 interacts with LAMP3 to promote colorectal cancer invasion and metastasis by regulating focal adhesion formation
Source: Cell Mol Biol Lett. 2023 Apr 16;28:31. doi: 10.1186/s11658-023-00443-y (PMC10108486; doi:10.1186/s11658-023-00443-y)
Supplement: Supplementary file 4 — Additional file 4: Table S4. The links to websites and databases used in the study. [file 11658_2023_443_MOESM4_ESM.xlsx]

## Sheet: Sheet1
Table S4: The links to websites and databases used in the study.
Website/Database	Link
GSCA Gene differential expression analysis	http://bioinfo.life.hust.edu.cn/GSCA/#/expression
GSCA Databases	http://bioinfo.life.hust.edu.cn/GSCA/#/download-page
GSE83889	https://www.ncbi.nlm.nih.gov/geo/query/acc.cgi?acc=GSE83889
GSE87211	https://www.ncbi.nlm.nih.gov/geo/query/acc.cgi?acc=GSE87211
TCGA-COAD	https://xenabrowser.net/datapages/?cohort=GDC%20TCGA%20Colon%20Cancer%20(COAD)&removeHub=https%3A%2F%2Fxena.treehouse.gi.ucsc.edu%3A443
GEPIA2 survival analysis	http://gepia2.cancer-pku.cn/#survival
GSE39582	https://www.ncbi.nlm.nih.gov/geo/query/acc.cgi?acc=GSE39582
UCSC gene sequencing	http://genome.ucsc.edu
GSEA	http://www.gsea-msigdb.org/gsea/index.jsp
