# Supplementary material for: RPL21 interacts with LAMP3 to promote colorectal cancer invasion and metastasis by regulating focal adhesion formation
Source: Cell Mol Biol Lett. 2023 Apr 16;28:31. doi: 10.1186/s11658-023-00443-y (PMC10108486; doi:10.1186/s11658-023-00443-y)
Supplement: Supplementary file 6 — Additional file 6: Table S5. Univariate and multivariate Cox proportional hazards models were used to analyze the correlations between individual parameters and CRC relapse-free survival rate in GEO databases GSE39582. [file 11658_2023_443_MOESM6_ESM.xlsx]

## Sheet: Sheet1
Table S5: Univariate and multivariate Cox analyze correlations between individual parameters and CRC relapse-free survival rate
Variable	Univariate			Multivariate
	OR	95%CI	P	OR	95%CI	P
RPL21	1.885	1.288-2.758	0.001	1.806	1.225-2.663	0.003
Gender	0.907	0.647-1.271	0.57	0.886	0.627-1.252	0.493
Age	0.939	0.584-1.510	0.796	0.928	0.575-1.498	0.759
Invasion depth	2.513	1.174-5.376	0.018	1.574	0.690-3.588	0.281
TNM staging	10.041	1.404-71.797	0.022	4.983	0.596-41.627	0.138
Lymph metastasis	2.549	1.783-3.646	<0.001	2.042	1.411-2.954	<0.001
Distant metastasis	5.519	3.597-8.467	<0.001	4.298	2.743-6.736	<0.001
